# Supplementary material for: Regulated degradation of HMG CoA reductase requires conformational changes in sterol-sensing domain
Source: Nat Commun. 2022 Jul 25;13:4273. doi: 10.1038/s41467-022-32025-5 (PMC9314443; doi:10.1038/s41467-022-32025-5)
Supplement: Supplementary file 3 — Source Data [file 41467_2022_32025_MOESM3_ESM.zip]

Archive with 2 entries (2 files):
- Figure 2.xlsx
- Figure 5.xlsx
